# Supplementary material for: Obesity in Qatar: A Case-Control Study on the Identification of Associated Risk Factors
Source: Diagnostics (Basel). 2020 Oct 29;10(11):883. doi: 10.3390/diagnostics10110883 (PMC7693222; doi:10.3390/diagnostics10110883)
Supplement: Supplementary file 1 [file diagnostics-10-00883-s001.zip]

Archive with 10 entries (7 files):
- SupplementaryFiles/
- SupplementaryFiles/Additional-File-2.xlsx
- __MACOSX/
- __MACOSX/SupplementaryFiles/
- __MACOSX/SupplementaryFiles/._Additional-File-2.xlsx
- SupplementaryFiles/Additional-File-1.xlsx
- __MACOSX/SupplementaryFiles/._Additional-File-1.xlsx
- SupplementaryFiles/Additional-File-3.docx
- __MACOSX/SupplementaryFiles/._Additional-File-3.docx
- __MACOSX/._SupplementaryFiles
