# Supplementary material for: Obesity in Qatar: A Case-Control Study on the Identification of Associated Risk Factors
Source: Diagnostics (Basel). 2020 Oct 29;10(11):883. doi: 10.3390/diagnostics10110883 (PMC7693222; doi:10.3390/diagnostics10110883)
Supplement: Supplementary file 1 [file diagnostics-10-00883-s001.zip › SupplementaryFiles/Additional-File-2.xlsx]

## Sheet: TableS2
Feature	PCC	Mean (Obese)	Mean (Non-Obese)	Std Dev (Obese)	Std Dev (Non-Obese)	p-value
DT_AVG_HEIGHT_L2_L4	0.00163562	10.109	10.0922	0.627793	0.593314	0.759794
DT_AREA_LEGS	0.00165435	748.845	731.551	105.3	87.2467	0.0540528
Spirometry - FEV3/FVC	0.00234144	0.8734	0.8858	0.264939	0.25911	0.000906643
Spirometry - FEV3/VC	0.00234144	0.8734	0.8858	0.264939	0.25911	0.000906643
Myoglobin	0.00335935	29.5081	27.8462	55.5224	78.2617	0.00156695
Mean Cell Hemoglobin Concentration	0.00405527	33.3868	33.2336	1.12993	1.04299	0.116561
Spirometry - VExt	0.00411899	0.10688	0.10404	0.0390265	0.0383364	0.251469
DT_AREA_SHAFT	0.00521769	14.0197	13.9078	1.30495	1.14204	0.32
Spirometry - FET	0.00562617	7.33436	7.19156	2.54734	3.37718	0.138982
Eosinophils Auto #	0.00620207	0.201205	0.199197	0.139279	0.188678	0.0741759
Spirometry - FEF0.2-1.2	0.00654819	5.2774	5.11868	1.98024	1.9349	0.13857
Eosinophil Auto %	0.00726559	2.96787	2.9612	1.86028	2.5189	0.0933847
Dihydroxyvitamin D Total	0.00785091	15.4578	15.5984	8.48052	8.69893	0.451266
Spirometry - FEV1 Ratio	0.00985953	0.83736	0.8242	0.0992141	0.116586	0.252575
Spirometry - FEV1/FVC	0.00985953	0.83736	0.8242	0.0992141	0.116586	0.252575
Spirometry - FEV1/VC	0.00985953	0.83736	0.8242	0.0992141	0.116586	0.252575
Basophils Auto #	0.0109768	0.0254	0.0214859	0.0434147	0.0418354	0.145594
Total Iron Binding Capacity	0.0123162	60.988	61.092	9.57266	10.0791	0.48357
Monocyte Auto %	0.0126579	7.664	7.5612	1.8873	1.94121	0.184231
Sodium	0.0156607	140.764	140.732	2.42411	2.07369	0.411148
Spirometry - FMFT	0.016019	0.6446	0.65588	0.592262	0.426709	0.0769418
Red Blood Cell	0.0168348	5.0832	5.0028	0.573514	0.556805	0.0631268
DT_AREA_L3	0.0194595	13.6668	13.4767	1.81729	1.75329	0.235574
DT_AVG_HEIGHT_L3_L4	0.0199578	6.89024	6.86336	0.437337	0.415922	0.482515
Spirometry - RAWind	0.0225875	0.1962	0.20836	0.17584	0.243753	0.471345
Mean Platelet Volume	0.0233027	8.9816	9.0588	0.91156	0.931806	0.162853
Spirometry - FEV6/FVC	0.023652	0.91424	0.91972	0.270177	0.264029	0.0273872
Hemoglobin	0.0240516	13.8568	13.754	1.7928	1.83264	0.309416
Spirometry - FEF50	0.0275269	3.8202	3.66748	1.25211	1.29063	0.180803
Spirometry - FEF25-75	0.0276842	3.14556	3.11744	1.12232	1.11606	0.779329
Hematocrit	0.0287621	41.446	41.3172	4.70204	4.9033	0.463007
DT_AVG_HEIGHT_L1_L4	0.0292092	13.1738	13.1879	0.808454	0.782913	0.843722
Spirometry - TExt	0.0296357	100.88	95.312	80.9723	59.7027	0.479633
Neutrophil Auto %	0.0302115	52.1628	53.1748	9.7469	10.2538	0.0630433
DT_AVG_HEIGHT_L3	0.0306733	3.36556	3.37486	0.224825	0.219944	0.640872
Magnesium	0.0316649	0.84024	0.8444	0.0526568	0.0506028	0.369162
Activated Partial Thromboplastin Time	0.0325551	34.1972	34.3276	3.03972	2.74334	0.218216
DT_AREA_HEAD	0.0333117	234.744	236.29	18.6559	21.882	0.33791
Spirometry - FEV1/FEV6	0.0340664	0.7646	0.75448	0.241985	0.241768	0.295848
CT_BONE_MASS_ARMS	0.0344583	342.361	322.763	84.9146	77.9508	0.00507553
DT_BMC_ARMS	0.0344583	342.361	322.763	84.9146	77.9508	0.00507553
DT_AREA_L2_L3	0.0361243	26.1153	25.6298	3.43294	3.30052	0.108274
Spirometry - PCF	0.0361532	189.417	180.182	66.0257	65.5538	0.0671706
Spirometry - PEF	0.0361532	189.417	180.182	66.0257	65.5538	0.0671706
AST (GOT)	0.0385145	22.4	19.204	43.5841	11.0914	0.00793999
Spirometry - FEV0.5	0.0391509	2.1256	2.1154	0.581009	0.599733	0.417369
DT_AVG_HEIGHT_L2_L3	0.039671	6.5843	6.60473	0.431909	0.413379	0.589985
UIBC	0.0400062	45.6021	44.5694	11.8273	13.8266	0.118643
Thyroid Stimulating Hormone	0.0411067	1.99065	1.74604	2.4013	1.55378	0.0781889
DT_AREA_L1_L3	0.0426983	37.737	36.9535	5.01735	4.85283	0.0517165
DT_AVG_HEIGHT_L2	0.0449589	3.21874	3.22997	0.229809	0.214735	0.573594
Spirometry - FEV0.75/FVC	0.0469228	0.77392	0.75156	0.10873	0.129715	0.0658868
Lymphocyte Auto %	0.0469419	36.24	35.2936	8.60543	9.11472	0.0538804
DT_AREA_L3_L4	0.0479054	29.4851	28.87	3.89137	3.53048	0.0452453
Spirometry - FEF25	0.0481621	5.60692	5.2886	1.85456	1.90707	0.0383979
Spirometry - TPEF	0.0485067	116.04	129.168	63.0993	135.444	0.164459
DT_AVG_WIDTH_L4	0.0493575	4.47661	4.40756	0.405301	0.368283	0.0472067
