# Supplementary material for: Obesity in Qatar: A Case-Control Study on the Identification of Associated Risk Factors
Source: Diagnostics (Basel). 2020 Oct 29;10(11):883. doi: 10.3390/diagnostics10110883 (PMC7693222; doi:10.3390/diagnostics10110883)
Supplement: Supplementary file 1 [file diagnostics-10-00883-s001.zip › SupplementaryFiles/Additional-File-1.xlsx]

## Sheet: TableS1
Feature	Unit	Measurement Type	PCC/Gini	PCC	Gini Index	Mean (Obese)	Mean (Non-Obese)	Std Dev (Obese)	Std Dev (Non-Obese)	p-value
Albumin	G/L	Clinical Biomarker	PCC/Gini	-0.433353	0.018202	44.272	46.476	2.85762	2.59874	4.05418e-17
Alkaline Phosphatase	U/L	Clinical Biomarker	PCC/Gini	0.232176	0.00560015	71.604	64.724	17.4583	18.1481	2.47616e-07
C-Peptide	nmol/L	Clinical Biomarker	PCC/Gini	0.331304	0.0369147	2.62357	1.728	1.43875	1.06948	1.2464e-25
Creatine Kinase	U/L	Clinical Biomarker	PCC/Gini	-0.0732337	0.00524024	114.183	180.124	76.9638	609.636	0.00183386
Fibrinogen	G/L	Clinical Biomarker	PCC/Gini	0.517005	0.0251747	3.5052	3.0016	0.647899	0.52444	2.4461e-19
Free Triiodothyronine	pmol/L	Clinical Biomarker	PCC/Gini	-0.185188	0.0145008	4.13113	4.42729	0.601745	0.578154	7.7564e-08
Glucose	mmol/L	Clinical Biomarker	PCC/Gini	0.311118	0.0107513	5.2188	4.8728	0.633409	0.476046	1.42089e-12
HBA 1C %	%	Clinical Biomarker	PCC/Gini	0.266474	0.0128867	5.3468	5.1464	0.359346	0.269383	3.2256e-12
Mean Cell Volume	fL	Clinical Biomarker	PCC/Gini	-0.0653843	0.00742424	81.7512	82.8108	6.16429	7.01896	0.00152529
RDW (Red cell distribution width)	%	Clinical Biomarker	PCC/Gini	0.137403	0.00592459	14.2368	13.9444	1.26804	1.34205	0.000108031
Testosterone Total	nmol/L	Clinical Biomarker	PCC/Gini	-0.140345	0.00923919	9.25706	11.5478	9.36775	12.2345	0.0864134
Triglyceride	mmol/L	Clinical Biomarker	PCC/Gini	0.150797	0.00597637	1.3312	0.9916	0.826841	0.562183	1.82469e-11
Uric Acid	umol/L	Clinical Biomarker	PCC/Gini	0.279917	0.00704599	319.3	272.972	79.0671	68.9115	1.00932e-11
Vitamin B12	pmol/L	Clinical Biomarker	PCC/Gini	-0.134523	0.00575184	255.496	275.092	105.329	98.8573	0.00238148
ALT ( GPT )	U/L	Clinical Biomarker	PCC	0.13384	N/A	25.2	19.86	19.0505	13.8044	6.63241e-07
Basophil Auto %	G/L	Clinical Biomarker	PCC	-0.0850627	N/A	0.598795	0.636948	0.316289	0.320625	0.0626168
Bicarbonate	mmol/L	Clinical Biomarker	PCC	-0.0746431	N/A	25.358	25.5964	2.41855	2.07968	0.066063
Bilirubin Total	μmol/L	Clinical Biomarker	PCC	-0.112703	N/A	7.8612	8.7272	4.75888	6.22765	0.0711716
Calcium Corrected	mmol/L	Clinical Biomarker	PCC	0.139354	N/A	2.28932	2.27956	0.0688646	0.0679368	0.112002
Chloride	mmol/L	Clinical Biomarker	PCC	0.153614	N/A	102.124	101.384	2.32994	2.04464	9.87091e-05
Creatinine	umol/L	Clinical Biomarker	PCC	-0.060106	N/A	65.644	65.504	13.7293	13.9998	0.441172
Estradiol	pmol/L	Clinical Biomarker	PCC	-0.0626782	N/A	251.695	283.077	338.847	336.935	0.484691
Ferritin	ug/L	Clinical Biomarker	PCC	0.086369	N/A	77.8112	61.832	84.0432	67.6885	0.0107586
Folate	nmol/L	Clinical Biomarker	PCC	-0.0739643	N/A	20.2352	20.6089	6.73129	6.69569	0.534853
Free Thyroxine	pmol/L	Clinical Biomarker	PCC	-0.0840471	N/A	12.6464	13.0035	1.5461	1.51934	0.00235194
GGT_2 (Gamma Glutamyl Transferase)	U/L	Clinical Biomarker	PCC	0.23708	N/A	29.3171	19.9757	22.5709	12.7818	1.32239e-11
HDL-Cholesterol	mmol/L	Clinical Biomarker	PCC	-0.135794	N/A	1.34104	1.4786	0.324599	0.388836	1.66376e-05
Homocysteine	μmol/L	Clinical Biomarker	PCC	0.0951579	N/A	9.34919	8.74056	4.4672	2.39317	0.251042
Iron	umol/L	Clinical Biomarker	PCC	-0.126409	N/A	14.9994	16.5386	5.57563	6.55198	0.00494599
LDL-Cholesterol Calc	mmol/L	Clinical Biomarker	PCC	0.130717	N/A	3.01096	2.78212	0.716886	0.960414	5.01666e-06
Lymphocyte Auto #	G/L	Clinical Biomarker	PCC	0.164298	N/A	2.43534	2.22129	0.692731	0.613049	0.000163999
Monocytes Auto #	G/L	Clinical Biomarker	PCC	0.113902	N/A	0.52249	0.483936	0.164852	0.157172	0.00311952
NT-proBNP	pmol/L	Clinical Biomarker	PCC	0.0989045	N/A	23.254	22.2767	22.6665	25.9833	0.145279
Phosphorus	mmol/L	Clinical Biomarker	PCC	-0.160991	N/A	1.16104	1.19604	0.154082	0.168822	0.0171013
Platelet	ml	Clinical Biomarker	PCC	0.108972	N/A	246.732	244.376	63.2005	60.8076	0.437404
Potassium	mmol/L	Clinical Biomarker	PCC	0.161189	N/A	4.32249	4.254	0.2801	0.277712	0.00292012
Prothrombin Time (PT)	%	Clinical Biomarker	PCC	-0.189818	N/A	11.8772	12.22	0.870724	0.979183	4.82988e-06
SexHormone Binding Globulin	nmol/L	Clinical Biomarker	PCC	-0.118155	N/A	45.759	57.9277	36.5554	48.1493	4.18985e-07
Total Protein	G/L	Clinical Biomarker	PCC	-0.0599943	N/A	72.684	73.408	4.02196	3.83895	0.00794909
Urea	mmol/L	Clinical Biomarker	PCC	-0.0939796	N/A	4.1864	4.3248	1.15352	1.24355	0.119903
White Blood Cell	x10^3/uL	Clinical Biomarker	PCC	0.115395	N/A	6.852	6.472	1.90026	1.78494	0.0144425
Insulin	mcunit/mL	Clinical Biomarker	Gini	N/A	0.0377805	15.2232	9.3136	14.0445	10.3395	3.63552e-23
CT_BONE_MASS_ANDROID VISCERAL (CoreScan)	gm	Composition	PCC	0.67693	0.117904	1273.61	429.181	615.836	320.288	2.06366e-57
CT_BONE_MASS_GYNOID	gm	Composition	Gini	N/A	0.00578871	251.024	218.571	55.4795	52.7243	5.03963e-11
DT_AREA_ARMS	cm2	Densitometry	PCC/Gini	-0.189186	0.00674355	343.061	355.482	64.1558	65.882	0.0273892
DT_AREA_PELVIS	cm2	Densitometry	PCC/Gini	0.328978	0.00783377	308.127	282.927	36.3639	34.975	2.05609e-14
DT_AREA_RIBS	cm2	Densitometry	PCC/Gini	0.273689	0.00716323	293.986	265.643	49.6594	42.3432	9.38744e-11
DT_AREA_SPINE	cm2	Densitometry	PCC/Gini	0.223703	0.00550161	181.277	170.049	22.0633	17.7178	5.88318e-09
DT_BMD_ARMS	gm/cm2	Densitometry	PCC/Gini	0.332369	0.00829385	0.990912	0.905038	0.10953	0.115783	3.60798e-15
DT_BMD_RIBS	gm/cm2	Densitometry	PCC/Gini	0.370095	0.0163321	0.976796	0.887082	0.105975	0.104023	6.71869e-20
DT_BMD_SPINE	gm/cm2	Densitometry	PCC/Gini	0.358697	0.00838782	1.15654	1.06186	0.121369	0.122382	6.20662e-17
DT_PERCENT_AM_TOTAL	%	Densitometry	PCC/Gini	0.43194	0.0180907	105.552	94.261	12.2767	12.4598	2.92766e-22
DT_AREA_L4	cm2	Densitometry	PCC	0.0671402	N/A	15.8184	15.396	2.21748	2.00502	0.0262498
DT_AREA_LOWER NECK	cm2	Densitometry	PCC	0.077268	N/A	2.42741	2.35224	0.276364	0.282435	0.013285
DT_AREA_TOTAL	cm2	Densitometry	PCC	0.0855073	N/A	2110.04	2025.86	252.734	287.778	0.00136248
DT_AVG_HEIGHT_L1	cm	Densitometry	PCC	-0.102398	N/A	3.06392	3.09603	0.217556	0.225054	0.106161
DT_AVG_HEIGHT_L4	cm	Densitometry	PCC	0.0521362	N/A	3.52469	3.48988	0.278416	0.286981	0.170159
DT_AVG_WIDTH_L1	cm	Densitometry	PCC	0.171796	N/A	3.78266	3.64435	0.343028	0.317767	6.54839e-06
DT_BMC_L2	gm	Densitometry	PCC	0.116858	N/A	14.9028	14.0365	3.02284	2.80601	0.0004933
DT_BMC_LOWER NECK	gm	Densitometry	PCC	0.252112	N/A	2.82248	2.52216	0.494768	0.479018	3.53897e-11
DT_BMC_TROCH	gm	Densitometry	PCC	0.25477	N/A	11.9734	9.96849	3.23581	3.12734	3.562e-12
DT_BMD_HEAD	gm/cm2	Densitometry	PCC	0.104404	N/A	2.17329	2.11033	0.265147	0.252154	0.00254777
DT_BMD_UPPER NECK	gm/cm2	Densitometry	PCC	0.163837	N/A	0.902836	0.845743	0.150161	0.164463	3.83407e-06
DT_PERCENT_AM_L4	%	Densitometry	PCC	0.137346	N/A	95.5095	92.6277	11.5579	10.7832	0.00168973
DT_ZSCO_BMD_AM_L2	Z-score	Densitometry	PCC	0.183437	N/A	-0.229489	-0.635933	1.18918	1.09758	2.49855e-05
DT_AREA_TRUNK	cm2	Densitometry	Gini	N/A	0.0103692	783.39	718.619	94.0174	83.6174	1.32195e-13
DT_BMC_PELVIS	gm	Densitometry	Gini	N/A	0.0055503	320.582	278.368	61.2641	59.6098	2.91228e-14
DT_BMC_RIBS	gm	Densitometry	Gini	N/A	0.0128081	290.881	238.532	74.3691	60.9067	4.01827e-16
DT_BMC_SHAFT	gm	Densitometry	Gini	N/A	0.00735457	18.4082	16.421	2.83874	2.83599	1.07896e-13
DT_BMC_SPINE	gm	Densitometry	Gini	N/A	0.00984349	210.802	181.331	40.8151	33.1445	9.69938e-17
DT_BMC_TRUNK	gm	Densitometry	Gini	N/A	0.0116778	822.265	698.231	159.625	141.42	1.01071e-17
DT_BMD_LOWER NECK	gm/cm2	Densitometry	Gini	N/A	0.00608775	1.15997	1.06975	0.129038	0.135848	1.49267e-13
DT_BMD_TROCH	gm/cm2	Densitometry	Gini	N/A	0.00871701	0.872722	0.779318	0.12178	0.131603	1.20015e-15
DT_BMD_TRUNK	gm/cm2	Densitometry	Gini	N/A	0.00580906	1.04296	0.964801	0.105444	0.10884	3.22082e-15
DT_PERCENT_AM_NECK	%	Densitometry	Gini	N/A	0.00861599	101.431	91.9633	12.2846	12.9222	6.04664e-16
DT_PERCENT_AM_TROCH	%	Densitometry	Gini	N/A	0.0157552	100.224	88.1919	13.6503	13.5364	3.96259e-21
DT_ZSCO_BMD_AM_NECK	Z-score	Densitometry	Gini	N/A	0.0081992	0.105405	-0.61201	0.946804	1.01822	1.07556e-15
DT_ZSCO_BMD_AM_TOTAL	Z-score	Densitometry	Gini	N/A	0.0118792	0.775761	0.103259	0.869519	0.9813	2.46778e-16
DT_ZSCO_BMD_AM_TROCH	Z-score	Densitometry	Gini	N/A	0.0156264	0.00211564	-0.914483	1.06569	1.06055	2.39674e-20
MT_AVG_HEIGHT_HIP AXIS LENGTH	cm	Morphometry	PCC/Gini	-0.0624045	0.00632243	106.084	105.731	10.0496	8.35347	0.450365
BP_OUT_CALC_AVG_SYSTOLIC_BP	mmHg	Physiological	PCC/Gini	0.41252	0.0179048	113.068	104.58	10.1784	9.97976	1.09591e-18
BP_OUT_CALC_AVG_DIASTOLIC_BP	mmHg	Physiological	PCC	0.252482	N/A	66.348	62.38	8.30439	8.39831	1.7301e-07
BP_OUT_CALC_AVG_PULSE_RATE	pulse/minute	Physiological	PCC	0.0668385	N/A	69.772	70.256	9.39063	10.3957	0.585878
Spirometry - EOTV	End of test volume (L)	Spirometry	PCC	-0.0736818	N/A	0.00076	0.00136	0.00319725	0.00453325	0.0737621
Spirometry - FEF75-85	mean FEF in the time interval between 75% and 85% of the FVC (L/sec)	Spirometry	PCC	-0.102042	N/A	1.11988	1.19528	0.692468	0.627678	0.0131878
Spirometry - FEV0.5/FVC	Ratio of Forced Expiratory Volume after 0.5 second(s) (L) versus FVC	Spirometry	PCC	0.101881	N/A	0.6548	0.62044	0.116359	0.134338	0.00443808
Spirometry - FEV1/PEF	Ratio of FEV1 versus PEF	Spirometry	PCC	-0.147333	N/A	0.46888	0.5144	0.134662	0.144269	7.80774e-05
Spirometry - FEV3	Forced expiratory volume after 3 second(s) (L)	Spirometry	PCC	-0.0750051	N/A	2.95372	3.12992	1.22016	1.19572	0.0170865
Spirometry - MVVind	Maximum voluntary ventilation indirectly calculated from the FEV (L/min)	Spirometry	PCC	-0.112756	N/A	102.7	106.144	27.9956	27.7802	0.0701563
Spirometry - VExt/FVC	Ratio of VExt versus FVC	Spirometry	PCC	0.0978022	N/A	0.03332	0.03068	0.0114794	0.0105801	0.00409868
Spirometry - FVC	Forced Vital capacity (L)	Spirometry	Gini	N/A	0.00527551	3.3146	3.46192	0.972539	0.877642	0.0765809
PPI (Pulse Pressure Index)	N/A	VICORDER	PCC/Gini	0.188354	0.0117422	1.30852	1.15168	0.587041	0.135586	2.67251e-14
BEATS	number of beats	VICORDER	PCC	-0.108378	N/A	12.696	13.384	2.49872	2.04464	0.00120713
HEART_RATE	beats/minute	VICORDER	PCC	0.1276	N/A	65.076	64.944	9.38585	9.71704	0.48641
PWV	m/s	VICORDER	PCC	0.165511	N/A	11.0304	10.164	4.25977	2.11526	0.0103522
TRANSIT_TIME	s	VICORDER	PCC	0.108808	N/A	52.336	50.448	16.0065	11.4539	0.0236608
